# Supplementary material for: Latent Tuberculosis Patients Have an Increased Frequency of IFN-γ-Producing CD5+ B Cells, Which Respond Efficiently to Mycobacterial Proteins
Source: Pathogens. 2023 Jun 9;12(6):818. doi: 10.3390/pathogens12060818 (PMC10304593; doi:10.3390/pathogens12060818)
Supplement: Supplementary file 1 [file pathogens-12-00818-s001.zip]

Archive with 1 entries (1 files):
- pathogens-2404608-supplementary.pdf
